# Supplementary material for: Transcriptome-Wide Identification of Dark- and Salt-Induced Senescence-Related NAC Gene Family Members in Alfalfa
Source: Int J Mol Sci. 2024 Aug 15;25(16):8908. doi: 10.3390/ijms25168908 (PMC11354459; doi:10.3390/ijms25168908)
Supplement: Supplementary file 1 [file ijms-25-08908-s001.zip]

Archive with 3 entries (3 files):
- S Table/Table S1.xlsx
- S Table/Table S2.xlsx
- S Table/Table S3.xlsx
