# Supplementary material for: Transcriptome-Wide Identification of Dark- and Salt-Induced Senescence-Related NAC Gene Family Members in Alfalfa
Source: Int J Mol Sci. 2024 Aug 15;25(16):8908. doi: 10.3390/ijms25168908 (PMC11354459; doi:10.3390/ijms25168908)
Supplement: Supplementary file 1 [file ijms-25-08908-s001.zip › S Table/Table S1.xlsx]

## Sheet: Table S1
Table S1. Expression levels for the 48 MsNACs screened genes
Gene_id	D0	D2	D4	D6	D10	D8	S2	S4	S6	S8	S10	X0	X1	X2	X3	X4
MS.gene005765	0	4.06333	0	0.57	5.46667	0.14	0.25	0.19	1.5	2.72333	2.65	0	0.183333	0.596667	0.906667	0.073333
MS.gene007865	0	36.8033	13.51	31.4767	6.64333	0.953333	2.22667	2.48	1.62667	1.32333	1.67667	0	0.153333	0	0.363333	11.5167
MS.gene013480	5.52	24.6567	29.7733	26.82	35.13	22.5067	11.7333	11.13	17.4433	12.19	10.78	5.77	7.24333	11.3933	13.77	34.22
MS.gene013823	11.35	53.9867	106.533	127.69	68.8433	50.4167	64.2433	66.57	84.8033	83.7067	78.68	11.8233	10.1867	20.0567	35.7167	55.76
MS.gene015315	0.046667	0.62	1.41	0.71	0.016667	1.25	3.53333	6.74333	8.37	3.48	1.60667	0.08	0.013333	0.01	0	11.3433
MS.gene017342	0.103333	0.07	0.233333	0.993333	0	0.383333	0.253333	0.633333	1.12	0.316667	0.356667	0.5	0.24	0.086667	0.053333	1.06
MS.gene030578	2.30333	9.02667	4.89	16.6767	6.55667	11.3	25.59	11.0967	18.3967	11.0233	9.14	2.09667	3.11	4.28667	9.77667	35.13
MS.gene031385	1.12333	32.3233	36.5	105.053	158.48	100.393	9.35667	6.85	4.40667	30.25	69.8033	0.203333	0.093333	0.213333	1.14	28.3433
MS.gene031485	0.193333	33.55	35.4933	55.0833	78.4667	43.02	3.60667	6.39	7.30667	43.5967	17.08	0	0.546667	2.00333	9.34333	46.0633
MS.gene032313	0.02	20.1	20.9333	2.59333	15.3933	9.6	1.00667	4.45333	3.46333	3.44333	27.17	0.006667	0.163333	0.11	0.54	7.73333
MS.gene032315	0.216667	23.0467	14.7733	5.38333	17.5933	15.9067	0.316667	1.89	1.76667	0.31	27.4233	0.006667	0	0.083333	0.836667	4.25667
MS.gene036069	0.11	0.953333	1.83333	1.11667	3.12333	2.04667	0.893333	0.23	0.52	1.10667	0.8	0	0	0.19	0.233333	0.06
MS.gene038282	0.643333	0.676667	1.83667	4.52333	7.73	4.71333	3.74667	5.16667	5.58333	10.7567	15.7133	0.02	0	0.006667	0.06	4.62667
MS.gene039133	0.263333	87.1067	43.26	80.7933	79.48	72.1833	12.2067	8.90667	14.8167	19.51	29.6	0.02	0.036667	0.046667	0.346667	17.6633
MS.gene045066	8.22	46.27	66.7933	117.85	49.2033	40.1233	44.5067	35.3433	66.7733	57.29	48.9467	9.17667	10.5667	18.9233	35.16	43.1433
MS.gene047365	0.113333	1.65	4.04	1.26667	5.75667	0.976667	0.033333	0.66	0.05	2.86	1.86333	0.49	0.563333	0.226667	0.203333	1.34667
MS.gene050982	1.72333	2.76333	1.91333	3.61667	0.6	2.97	0.543333	2.03	0.673333	2.74667	0.04	0.04	0	0.036667	0	16.4033
MS.gene052297	3.26667	26.92	1.55667	10.0433	1.72333	16.9867	1.49	9.52	10.9767	19.6233	13.13	0.64	3.97	1.32333	8.94667	27.2833
MS.gene059675	0.05	0.343333	1.33667	0.543333	0.016667	0.83	3.38	4.59	4.50667	1.70667	1.7	0.046667	0.013333	0.01	0.006667	8.97
MS.gene059867	1.14667	18.94	20.96	25.08	44.9133	47.9033	0.8	6.34667	1.41333	33.9	94.3367	0.116667	0.216667	0.306667	0.453333	22.5333
MS.gene063386	4.36	170.417	74.0833	63.7167	47.7667	76.7767	11.5833	6.35	28.2667	32.2533	30.9567	0	0.066667	0.253333	0.366667	8.93
MS.gene06361	1.31	10.6533	22.03	11.3333	22.7967	4.44	1.51333	5.91	2.07667	7.38	9.52667	1.10667	1.53667	1.98667	5.68667	1.63667
MS.gene063613	0.11	0.06	0.923333	0.213333	0	0.323333	0.27	1.30667	0.883333	0.45	0.283333	0.193333	0.093333	0.023333	0.026667	0.913333
MS.gene065170	0.46	13.5067	37.6733	28.9633	59.4533	42.1967	1.74333	7.02667	1.98333	29.3967	91.66	0.48	0.213333	0.466667	1.08	11.0567
MS.gene066276	0.04	2.46	3.24	2.01667	0.133333	1.90333	0.486667	0.163333	1.43	1.49333	0.406667	0.01	0	0	0.123333	2.49333
MS.gene067783	2.61333	157.137	108.627	184.157	499.557	136.927	12.5267	11.2033	30.0367	69.89	47.48	0.296667	0.26	0.186667	0.503333	69.86
MS.gene067785	0.4	1.00667	7.99	13.32	15.2333	6.36333	0.97	1.42667	2.24667	6.56333	8.37333	0.266667	0.233333	0.216667	0.343333	8.16
MS.gene069381	0.153333	13.31	32.6	27.51	118.553	45.0367	2.40667	2.18667	2.67	11.25	25.6967	0	0	0.036667	0.033333	18.9467
MS.gene08494	0.213333	6.22	3.15333	3.12	0.663333	1.90333	1.28667	1.86	2.96667	1.47333	0.82	0.076667	0	0.06	0.16	19.49
MS.gene09659	0.033333	0	1.25	0.11	0	2.17333	1.13333	0.396667	0.743333	0.25	1.71333	0.03	0	0.01	0	0
MS.gene21412	0.51	14.3567	1.35667	2.69	16.41	5.94667	3.83667	2.26	5.18667	4.37	7.84	0.23	0.023333	0.036667	0.09	15.4567
MS.gene25007	0.48	6.99667	7.98333	4.71	0.23	3.01667	1.05	2.66667	2.32667	2.09333	1.7	0.016667	0.01	0.01	0.38	28.5767
MS.gene34196	0.453333	92.02	184.91	206.107	258.32	119.32	10.2133	24.2767	31.4033	55.2833	132.597	0.106667	0.093333	0.19	1.34	29.32
MS.gene40935	1.31	10.6533	22.03	11.3333	22.7967	4.44	1.51333	5.91	2.07667	7.38	9.52667	1.10667	1.53667	1.98667	5.68667	1.63667
MS.gene41702	0.26	31.2233	7.76	15.9767	0.466667	28.4633	1.16	0.753333	10.8233	0.466667	1.42333	0.053333	0	0	0	0.04
MS.gene41704	0.4	1.00667	7.99	13.32	15.2333	6.36333	0.97	1.42667	2.24667	6.56333	8.37333	0.266667	0.233333	0.216667	0.343333	8.16
MS.gene49710	1.77667	3.52	30.3467	14.53	3.11333	8.54333	13.9	13.6567	6.42667	9.49667	2.97	0.87	2.84667	4.04	6.59333	7.36
MS.gene51894	1.05333	1.27	11.7633	15.9233	25.41	8.87	2.83	3.53	2.87333	10.1633	13.4033	0.673333	0.203333	0.793333	0.51	11.8333
MS.gene51895	0.83	85.24	58.29	39.5767	87.4333	100.273	5.84667	11.1167	6.28333	6.22333	35.6133	0.12	0.126667	0.1	0.5	12.64
MS.gene51937	0.44	29.19	27.1133	25.94	42.0367	28.3767	2.03667	2.92	7.19	6.65	15.77	0.03	0	0.056667	0.146667	4.93
MS.gene53062	0.52	16.4733	21.3467	57.75	111.977	33.21	0.4	0.686667	6.04333	14.5833	18.7033	0	0.053333	0.766667	1.88333	3.05667
MS.gene56527	0.136667	7.94	31.6233	65.1167	49.14	12.8067	0.2	0.676667	1.73667	2.01	45.6567	0	0.06	0.543333	0.893333	2.85667
MS.gene70178	2.84667	7.41	10.9433	6.33	5.19333	11.3533	31.5667	10.49	11.6067	13.5733	3.57	0.706667	0.53	0.96	1.41667	5.62333
MS.gene70989	5.25667	12.5767	17.5833	19.12	15.7733	16.05	10.7233	14.7133	12.7267	12.6867	15.1633	12.6533	1.81	5.29667	4.74667	14.0667
MS.gene75427	4.07	21.7433	37.5933	54.2	27.9667	15.4967	27.37	25.3633	39.68	31.7567	25.5767	5.12	5.04667	11.0367	19.3433	24.74
MS.gene77666	2.6	113.79	119.853	146.88	162.777	90.8067	19.2967	22.1533	25.4233	39.9367	46.99	0	0.056667	0.1	0.273333	16.38
MS.gene81071	0.203333	5.77333	4.48667	10.2867	0.68	3.89333	1.35667	1.81667	0.853333	1.38667	0.71	0.08	0.133333	0.273333	0.4	11.8867
MS.gene96781	0.36	20.4267	23.4533	39.19	62.5733	39.8067	2.66667	0.45	0.02	9.01	35.3967	0	0.273333	0.966667	2.34333	29.75
