# Supplementary material for: Transcriptome-Wide Identification of Dark- and Salt-Induced Senescence-Related NAC Gene Family Members in Alfalfa
Source: Int J Mol Sci. 2024 Aug 15;25(16):8908. doi: 10.3390/ijms25168908 (PMC11354459; doi:10.3390/ijms25168908)
Supplement: Supplementary file 1 [file ijms-25-08908-s001.zip › S Table/Table S2.xlsx]

## Sheet: Sheet1
Table S2. Sequences of primers used in qRT-PCR
Gene Name	Forward primer sequence (5′ → 3′)	Reverse primer sequence (5′ → 3′)
Ms.gene013823	ACGCGGGTAAAGCACCTAAA	GGCAAAGCACCCAATCATCC
Ms.gene031385	ACAGCAACGGTTCATCGTCT	GGCAGCTTGAAGCAATGGTC
Ms.gene031485	TCTTTTACAAGGGCAGGCCA	CCCAGTCATCTAGCCTCATGG
Ms.gene032313	GTCCCAGGTGGACGAAATGT	GCACCCATGTTGTGAAACCC
Ms.gene066276	CACATGAGTTCCGACCACGA	GGAGGTATTTTTCTGCCGCC
Ms.gene067783	GGAGGTATTTTTCTGCCGCC	TGATGGAAACAGGCAAGGGA
Ms.gene08494	CACCTTTGAAGATGACAAGCGG	TGTGTCTACTTGGCTCCCCT
Ms.gene25007	TACGCCGTGTGGCGATATTC	ACAGGTGCTTCCAGGAACATT
Ms.gene77666	AACAAGTGTGAGCCATGGGA	TTGCACGATTTGTGCGTAGC
MsUBC	CTGACAGCCCACTGAATTGTGA	TTTTGGCATTGCTGCAAGC
