# Supplementary material for: Transcriptome-Wide Identification of Dark- and Salt-Induced Senescence-Related NAC Gene Family Members in Alfalfa
Source: Int J Mol Sci. 2024 Aug 15;25(16):8908. doi: 10.3390/ijms25168908 (PMC11354459; doi:10.3390/ijms25168908)
Supplement: Supplementary file 1 [file ijms-25-08908-s001.zip › S Table/Table S3.xlsx]

## Sheet: Sheet1
Table S3. Sequences of primers used in PCR
Gene Name	Forward primer sequence (5′ → 3′)	Reverse primer sequence (5′ → 3′)
Ms.gene013823	ATGGCATCCGAGCTTCAATTAC	TCAAAAGGTTTTGGGCAAGTACA
Ms.gene031385	ATGGGAATTCAAGACAAAGATCCT	TCATTGTTGGAATCCAAATCCA
Ms.gene031485	ATGGAGAGTAGTGCAAGCCCTG	TTATGCTAAATAATTATGCATTTGTTTCA
Ms.gene032313	ATGGGAGTTCCAGAGAGAGATCC	TTAATGACCCGAATACCCAAACC
Ms.gene066276	ATGACAACCTTATTTCCTCCGACT	TCAAGATCCTCTTGAAGCAGCTC
Ms.gene067783	ATGGGAACCCCACAGACCA	TTAGCCTTGATATTGATGATGAGGA
Ms.gene08494	ATGACAACCTTTTTTCCTCCGA	TCAAGATCCTCTTAAAGCAGCTCTT
Ms.gene25007	ATGTTATACCTGAAGTTGATGTATGCAA	TCAAGATCCTCTTAAAGCAGCTCTT
Ms.gene77666	ATGAGCAACATAAGCATGGTTGA	TTAGAAATTGTTCCACATGTGGGG
MsSGR	ATGGGTACTCTAACCACCGCTC	TTACAGTGATTGTTGAGTTTCAATTCC
